# Supplementary material for: The Role of Acyl-CoA Synthetase 1 in Bioactive Lipid Accumulation and the Development of Hepatic Insulin Resistance
Source: Nutrients. 2024 Mar 29;16(7):1003. doi: 10.3390/nu16071003 (PMC11013895; doi:10.3390/nu16071003)
Supplement: Supplementary file 1 [file nutrients-16-01003-s001.zip]

Archive with 1 entries (1 files):
- nutrients-2889848-supplementary.pdf
